# Supplementary material for: Characteristics and Functions of Different Intestinal Segments in Juvenile Greater Amberjack (Seriola dumerili)
Source: Animals (Basel). 2025 Jun 5;15(11):1672. doi: 10.3390/ani15111672 (PMC12153913; doi:10.3390/ani15111672)
Supplement: Supplementary file 1 [file animals-15-01672-s001.zip]

Archive with 1 entries (1 files):
- animals-3611989-supplementary.xlsx
