# Supplementary material for: Characteristics and Functions of Different Intestinal Segments in Juvenile Greater Amberjack (Seriola dumerili)
Source: Animals (Basel). 2025 Jun 5;15(11):1672. doi: 10.3390/ani15111672 (PMC12153913; doi:10.3390/ani15111672)
Supplement: Supplementary file 1 [file animals-15-01672-s001.zip › animals-3611989-supplementary.xlsx]

## Sheet: Supplementary Table 1
Table S1. Primer sequences used in this study.
Gene Name	Primer Sequences (5’-3’) Forward	Primer Sequences (5’-3’) Reverse	Amplicon Size (base pair)	Gene ID
β-actin	TGATGAAGCCCAGAGCAAGAG	CGTTGTAGAAGGTGTGATGCCA	159	111230355
slc1a1	AAGCAGTACTTCGGCTTCCC	TGTCTGAGAGACTCCCGGTT	225	ENSSDUT00000003700
CEACAM5	CAGACCTGCTGCCCTGTATT	AGCTGAGAGCTGAGCTGTTT	163	ENSSDUT00000000691
slc10a2	TCAACCCTGGCACAGATGTC	TCATCAGCTGAACCACGGAC	216	ENSSDUT00000001317
ca7	GACCGTTCAGTGATCCAGGG	GCCTCCCCAAACGTCTTGTA	179	ENSSDUT00000009410
slc15a1a	GGTGTCCCTGCAGCACTAAT	CAGTGCTGCCTCTTTGGGTA	176	ENSSDUT00000002470
aqp10a	TGAAAAGAGGAACACCCCCG	CGAGCAGGATTTATTGCCGC	117	ENSSDUT00000007297
grtp1b	TTGTTGGGCCGAATACTCCC	GTGACACAACCAGGGTCCAT	154	ENSSDUT00000008462
foxd2	ATGTTCGACAACGGGAGCTT	TGTGGGTGATACGGGTTGTG	176	ENSSDUT00000012281
alp3	ATGCCTGATTCCGCCAAGAA	ATGAGGTTGCGTCCGTCTTT	182	ENSSDUT00000012684
apoa2	GTCTCCATGAGCCTGTGTGA	ACGCTCGCTCTCACCAATTT	159	ENSSDUT00000012740
hoxc13a	GGTGCCTAGTATCAGTGCCC	TTTTACGCCCACGACGGTAA	209	ENSSDUT00000019221
slc30a8	TTGTCGTCCTGATGGAAGGC	ATCTATGGCTACGTGTGCGG	155	ENSSDUT00000028619

## Sheet: Supplementary Table 2
Table S2. Statistics of genes identified in the different libraries
Sample	RawDatas	Clean Reads	CleanBases	GC Contents	Clean Reads	Clean Reads Q30(%)	Unique	Total Mapped (%)
				(%)	Q20(%)		Mapped (%)
RCF1	40794386	40389710 (99.01%)	6035591221	0.4849	0.9686	0.9165	36443431 (90.30%)	38248185 (94.77%)
RCF7	40597756	40201140 (99.02%)	6007863244	0.4906	0.9763	0.9343	36478234 (90.79%)	38431195 (95.65%)
RCF10	48677524	48117156 (98.85%)	7188384228	0.4866	0.9702	0.921	43279879 (89.99%)	45529310 (94.67%)
RCM1	48595270	48096400 (98.97%)	7188839173	0.4828	0.9766	0.9341	43901788 (91.33%)	45924136 (95.54%)
RCM4	41495804	41058564 (98.95%)	6136367723	0.4821	0.9736	0.9278	37313658 (90.91%)	39126897 (95.33%)
RCM10	45389446	44913506 (98.95%)	6706171102	0.4857	0.9789	0.94	40671747 (90.59%)	42696953 (95.10%)
RCH1	46130340	45704086 (99.08%)	6829252560	0.4799	0.9762	0.9329	40697385 (89.11%)	43229070 (94.66%)
RCH4	48294642	47851752 (99.08%)	7153105153	0.479	0.9751	0.9306	42750161 (89.41%)	45279586 (94.70%)
RCH10	42638660	42244126 (99.07%)	6313775104	0.4813	0.977	0.9357	37682858 (89.25%)	39958254 (94.64%)

## Sheet: Supplementary Table 3
Table S3. Results of species distribution stacking at the Genus level in this study（Retain species with >0.1% abundance in at least 1 sample）
Genus	CFI	CMI	CHI	Domain	Phylum	Class	Order	Family
Photobacterium	59.8682	31.6291	48.8582	Bacteria	Proteobacteria	Gammaproteobacteria	Vibrionales	Vibrionaceae
Pantoea	19.1194	15.1376	6.22033	Bacteria	Proteobacteria	Gammaproteobacteria	Enterobacterales	Erwiniaceae
Pseudomonas	0.674283	11.174	3.54613	Bacteria	Proteobacteria	Gammaproteobacteria	Pseudomonadales	Pseudomonadaceae
Acinetobacter	1.20367	7.3695	6.20615	Bacteria	Proteobacteria	Gammaproteobacteria	Pseudomonadales	Moraxellaceae
Brevinema	0.09175	0.0327833	6.05742	Bacteria	Spirochaetota	Brevinematia	Brevinematales	Brevinemataceae
Lactobacillus	0.546633	2.78328	1.14215	Bacteria	Firmicutes	Bacilli	Lactobacillales	Lactobacillaceae
Brevundimonas	0.630633	1.13425	2.57542	Bacteria	Proteobacteria	Alphaproteobacteria	Caulobacterales	Caulobacteraceae
Escherichia-Shigella	0.394533	0.732883	0.7497	Bacteria	Proteobacteria	Gammaproteobacteria	Enterobacterales	Enterobacteriaceae
Bacteroides	0.354833	0.577767	0.677867	Bacteria	Bacteroidota	Bacteroidia	Bacteroidales	Bacteroidaceae
Asticcacaulis	0.119683	0.341317	0.991533	Bacteria	Proteobacteria	Alphaproteobacteria	Caulobacterales	Caulobacteraceae
Staphylococcus	0.191817	0.3428	0.784317	Bacteria	Firmicutes	Bacilli	Staphylococcales	Staphylococcaceae
Bifidobacterium	0.128483	0.704933	0.341767	Bacteria	Actinobacteriota	Actinobacteria	Bifidobacteriales	Bifidobacteriaceae
Romboutsia	0.198667	0.210183	0.7547	Bacteria	Firmicutes	Clostridia	Peptostreptococcales-Tissierellales	Peptostreptococcaceae
Streptococcus	0.205917	0.311717	0.52455	Bacteria	Firmicutes	Bacilli	Lactobacillales	Streptococcaceae
Chryseobacterium	0.0899667	0.7156	0.159867	Bacteria	Bacteroidota	Bacteroidia	Flavobacteriales	Weeksellaceae
Vibrio	0.548033	0.0960167	0.28635	Bacteria	Proteobacteria	Gammaproteobacteria	Vibrionales	Vibrionaceae
Blautia	0.19105	0.375567	0.357717	Bacteria	Firmicutes	Clostridia	Lachnospirales	Lachnospiraceae
Brevibacillus	0.0672333	0.276733	0.502267	Bacteria	Firmicutes	Bacilli	Brevibacillales	Brevibacillaceae
Sphingomonas	0.0808833	0.128367	0.60655	Bacteria	Proteobacteria	Alphaproteobacteria	Sphingomonadales	Sphingomonadaceae
Aliivibrio	0.669617	0.00913333	0.104433	Bacteria	Proteobacteria	Gammaproteobacteria	Vibrionales	Vibrionaceae
Sphingobacterium	0.00411667	0.00405	0.741967	Bacteria	Bacteroidota	Bacteroidia	Sphingobacteriales	Sphingobacteriaceae
Sediminibacterium	0.20575	0.00921667	0.46245	Bacteria	Bacteroidota	Bacteroidia	Chitinophagales	Chitinophagaceae
Enhydrobacter	0.0569333	0.0346833	0.567867	Bacteria	Proteobacteria	Gammaproteobacteria	Pseudomonadales	Moraxellaceae
Methylobacterium-Methylorubrum	0.179217	0.2077	0.165283	Bacteria	Proteobacteria	Alphaproteobacteria	Rhizobiales	Beijerinckiaceae
Solibacillus	0.129817	0.0725	0.329633	Bacteria	Firmicutes	Bacilli	Bacillales	Planococcaceae
Faecalibaculum	0.199	0.147083	0.166417	Bacteria	Firmicutes	Bacilli	Erysipelotrichales	Erysipelotrichaceae
Prevotella	0.0736333	0.330233	0.0977833	Bacteria	Bacteroidota	Bacteroidia	Bacteroidales	Prevotellaceae
Flavobacterium	0.00496667	0.00235	0.460433	Bacteria	Bacteroidota	Bacteroidia	Flavobacteriales	Flavobacteriaceae
Candidatus_Saccharimonas	0.14905	0.12575	0.17395	Bacteria	Patescibacteria	Saccharimonadia	Saccharimonadales	Saccharimonadaceae
Shewanella	0.0133833	0.144683	0.28625	Bacteria	Proteobacteria	Gammaproteobacteria	Alteromonadales	Shewanellaceae
Serratia	0.0714167	0.246967	0.0884333	Bacteria	Proteobacteria	Gammaproteobacteria	Enterobacterales	Yersiniaceae
Alistipes	0.03695	0.198517	0.16675	Bacteria	Bacteroidota	Bacteroidia	Bacteroidales	Rikenellaceae
Comamonas	0.00795	0.297983	0.0820333	Bacteria	Proteobacteria	Gammaproteobacteria	Burkholderiales	Comamonadaceae
Faecalibacterium	0.0657333	0.268183	0.0439667	Bacteria	Firmicutes	Clostridia	Oscillospirales	Ruminococcaceae
Bacillus	0.0651833	0.100333	0.176733	Bacteria	Firmicutes	Bacilli	Bacillales	Bacillaceae
Helicobacter	0.0975	0.00451667	0.238367	Bacteria	Campilobacterota	Campylobacteria	Campylobacterales	Helicobacteraceae
Gardnerella	0.206283	0.12605	0.00445	Bacteria	Actinobacteriota	Actinobacteria	Bifidobacteriales	Bifidobacteriaceae
Akkermansia	0.11095	0.148	0.0699167	Bacteria	Verrucomicrobiota	Verrucomicrobiae	Verrucomicrobiales	Akkermansiaceae
Clostridium_sensu_stricto_1	0.112667	0.0742167	0.136067	Bacteria	Firmicutes	Clostridia	Clostridiales	Clostridiaceae
Dubosiella	0.1828	0.04105	0.0718667	Bacteria	Firmicutes	Bacilli	Erysipelotrichales	Erysipelotrichaceae
Lachnospiraceae_NK4A136_group	0.0222	0.0768667	0.194683	Bacteria	Firmicutes	Clostridia	Lachnospirales	Lachnospiraceae
Diaphorobacter	0.0214167	0.1334	0.133167	Bacteria	Proteobacteria	Gammaproteobacteria	Burkholderiales	Comamonadaceae
Dialister	0.1044	0.130617	0.0463833	Bacteria	Firmicutes	Negativicutes	Veillonellales-Selenomonadales	Veillonellaceae
Psychrobacter	0.126167	0.0432167	0.102367	Bacteria	Proteobacteria	Gammaproteobacteria	Pseudomonadales	Moraxellaceae
Elizabethkingia	0.07105	0.103367	0.0962	Bacteria	Bacteroidota	Bacteroidia	Flavobacteriales	Weeksellaceae
Brevibacterium	0.00621667	0.00316667	0.255467	Bacteria	Actinobacteriota	Actinobacteria	Micrococcales	Brevibacteriaceae
Deinococcus	0.0015	0.00101667	0.260533	Bacteria	Deinococcota	Deinococci	Deinococcales	Deinococcaceae
Parasutterella	0.0693833	0.00226667	0.190567	Bacteria	Proteobacteria	Gammaproteobacteria	Burkholderiales	Sutterellaceae
Malikia	0.00713333	0.0446	0.207767	Bacteria	Proteobacteria	Gammaproteobacteria	Burkholderiales	Comamonadaceae
Allorhizobium-Neorhizobium-Pararhizobium-Rhizobium	0.0129167	0.214783	0.0307	Bacteria	Proteobacteria	Alphaproteobacteria	Rhizobiales	Rhizobiaceae
Weissella	0.0023	0.236417	0.00936667	Bacteria	Firmicutes	Bacilli	Lactobacillales	Leuconostocaceae
Eubacterium_hallii_group	0.0659333	0.0728667	0.09385	Bacteria	Firmicutes	Clostridia	Lachnospirales	Lachnospiraceae
Ileibacterium	0.00705	0.2065	0.0085	Bacteria	Firmicutes	Bacilli	Erysipelotrichales	Erysipelotrichaceae
Megamonas	0.00373333	0.184267	0.0330667	Bacteria	Firmicutes	Negativicutes	Veillonellales-Selenomonadales	Selenomonadaceae
Eubacterium_fissicatena_group	0.0788667	0.0834833	0.056	Bacteria	Firmicutes	Clostridia	Lachnospirales	Lachnospiraceae
Megasphaera	0.00458333	0.205667	0.00163333	Bacteria	Firmicutes	Negativicutes	Veillonellales-Selenomonadales	Veillonellaceae
Dermacoccus	0.00316667	0.0482667	0.157933	Bacteria	Actinobacteriota	Actinobacteria	Micrococcales	Dermacoccaceae
Paracoccus	0.02675	0.05795	0.121883	Bacteria	Proteobacteria	Alphaproteobacteria	Rhodobacterales	Rhodobacteraceae
Exiguobacterium	0.08845	0.00748333	0.107333	Bacteria	Firmicutes	Bacilli	Exiguobacterales	Exiguobacteraceae
Colidextribacter	0.0292833	0.100717	0.07305	Bacteria	Firmicutes	Clostridia	Oscillospirales	Oscillospiraceae
Subdoligranulum	0.0052	0.126583	0.0574167	Bacteria	Firmicutes	Clostridia	Oscillospirales	Ruminococcaceae
Enterococcus	0.0669667	0.10545	0.0107667	Bacteria	Firmicutes	Bacilli	Lactobacillales	Enterococcaceae
Turicibacter	0.0272833	0.0579167	0.0938333	Bacteria	Firmicutes	Bacilli	Erysipelotrichales	Erysipelotrichaceae
Fusobacterium	0.0944167	0.08	0.00143333	Bacteria	Fusobacteriota	Fusobacteriia	Fusobacteriales	Fusobacteriaceae
Burkholderia-Caballeronia-Paraburkholderia	0.0742167	0.0192667	0.0795	Bacteria	Proteobacteria	Gammaproteobacteria	Burkholderiales	Burkholderiaceae
Rhodocytophaga	0.00133333	0.00101667	0.16975	Bacteria	Bacteroidota	Bacteroidia	Cytophagales	Cytophagaceae
Cloacibacterium	0.00241667	0.16155	0.00185	Bacteria	Bacteroidota	Bacteroidia	Flavobacteriales	Weeksellaceae
Xanthomonas	0.12965	0.0325167	0.00075	Bacteria	Proteobacteria	Gammaproteobacteria	Xanthomonadales	Xanthomonadaceae
Carnobacterium	0.00045	0.158383	0.00198333	Bacteria	Firmicutes	Bacilli	Lactobacillales	Carnobacteriaceae
Dysgonomonas	0.00168333	0.0015	0.15335	Bacteria	Bacteroidota	Bacteroidia	Bacteroidales	Dysgonomonadaceae
Iamia	0.000883333	0.00105	0.148933	Bacteria	Actinobacteriota	Acidimicrobiia	Microtrichales	Iamiaceae
Micrococcus	0.00328333	0.05205	0.0931167	Bacteria	Actinobacteriota	Actinobacteria	Micrococcales	Micrococcaceae
Hafnia-Obesumbacterium	0.00155	0.07995	0.0669333	Bacteria	Proteobacteria	Gammaproteobacteria	Enterobacterales	Hafniaceae
Alicyclobacillus	0.00205	0.143383	0.00045	Bacteria	Firmicutes	Bacilli	Alicyclobacillales	Alicyclobacillaceae
Ruminococcus_gnavus_group	0.0348833	0.0328333	0.0781167	Bacteria	Firmicutes	Clostridia	Lachnospirales	Lachnospiraceae
bacterium_QTYC46b	0.00105	0.000416667	0.140083	Bacteria	Chloroflexi	Chloroflexia	Thermomicrobiales	JG30-KF-CM45
Ralstonia	0.0357167	0.003	0.10095	Bacteria	Proteobacteria	Gammaproteobacteria	Burkholderiales	Burkholderiaceae
Collinsella	0.0021	0.0367333	0.0993667	Bacteria	Actinobacteriota	Coriobacteriia	Coriobacteriales	Coriobacteriaceae
Tahibacter	0.00238333	0.00328333	0.127867	Bacteria	Proteobacteria	Gammaproteobacteria	Xanthomonadales	Rhodanobacteraceae
Prevotellaceae_UCG-001	0.00153333	0.131267	0.000283333	Bacteria	Bacteroidota	Bacteroidia	Bacteroidales	Prevotellaceae
Stenotrophomonas	0.02045	0.00281667	0.107917	Bacteria	Proteobacteria	Gammaproteobacteria	Xanthomonadales	Xanthomonadaceae
Pelomonas	0.0425167	0.0232	0.0627667	Bacteria	Proteobacteria	Gammaproteobacteria	Burkholderiales	Comamonadaceae
Cellvibrio	0.00121667	0.000733333	0.12605	Bacteria	Proteobacteria	Gammaproteobacteria	Cellvibrionales	Cellvibrionaceae
Flectobacillus	0.00365	0.00165	0.121967	Bacteria	Bacteroidota	Bacteroidia	Cytophagales	Spirosomaceae
Parabacteroides	0.05515	0.07075	0.00111667	Bacteria	Bacteroidota	Bacteroidia	Bacteroidales	Tannerellaceae
Thermus	0.00108333	0.000583333	0.125117	Bacteria	Deinococcota	Deinococci	Thermales	Thermaceae
Pseudoxanthomonas	0.00153333	0.02875	0.0894667	Bacteria	Proteobacteria	Gammaproteobacteria	Xanthomonadales	Xanthomonadaceae
Fusicatenibacter	0.0228667	0.0903167	0.00126667	Bacteria	Firmicutes	Clostridia	Lachnospirales	Lachnospiraceae
Brachyspira	0.104583	0.000766667	0.00111667	Bacteria	Spirochaetota	Brachyspirae	Brachyspirales	Brachyspiraceae
Massilia	0.0156667	0.0568333	0.0293833	Bacteria	Proteobacteria	Gammaproteobacteria	Burkholderiales	Oxalobacteraceae
Mucispirillum	0.0530667	0.00095	0.0441	Bacteria	Deferribacterota	Deferribacteres	Deferribacterales	Deferribacteraceae
Amaricoccus	0.00121667	0.00101667	0.0958167	Bacteria	Proteobacteria	Alphaproteobacteria	Rhodobacterales	Rhodobacteraceae
Gemella	0.00288333	0.0880833	0.00666667	Bacteria	Firmicutes	Bacilli	Staphylococcales	Gemellaceae
Olsenella	0.00323333	0.000283333	0.0933	Bacteria	Actinobacteriota	Coriobacteriia	Coriobacteriales	Atopobiaceae
DEV008	0.00118333	0.0947833	0.0007	Bacteria	Verrucomicrobiota	Verrucomicrobiae	Pedosphaerales	Pedosphaeraceae
Sphingopyxis	0.00155	0.00045	0.0938167	Bacteria	Proteobacteria	Alphaproteobacteria	Sphingomonadales	Sphingomonadaceae
Porphyromonadaceae_bacterium_C941	0.00105	0.000283333	0.0935333	Bacteria	Bacteroidota	Bacteroidia	Bacteroidales	Muribaculaceae
Bradyrhizobium	0.0253833	0.00543333	0.0637333	Bacteria	Proteobacteria	Alphaproteobacteria	Rhizobiales	Xanthobacteraceae
Edaphobaculum	0.000166667	0.0324333	0.0610833	Bacteria	Bacteroidota	Bacteroidia	Chitinophagales	Chitinophagaceae
Vagococcus	0.0008	0.0902167	0.000616667	Bacteria	Firmicutes	Bacilli	Lactobacillales	Vagococcaceae
Phreatobacter	0.03535	0.00223333	0.0470833	Bacteria	Proteobacteria	Alphaproteobacteria	Rhizobiales	Rhizobiales_Incertae_Sedis
Haemophilus	0.00216667	0.0526	0.02745	Bacteria	Proteobacteria	Gammaproteobacteria	Pasteurellales	Pasteurellaceae
Rhodopirellula	0.0800333	0.00075	0.000416667	Bacteria	Planctomycetota	Planctomycetes	Pirellulales	Pirellulaceae
Mycoplasma	0.0782	0.00106667	0.000983333	Bacteria	Firmicutes	Bacilli	Mycoplasmatales	Mycoplasmataceae
Phascolarctobacterium	0.0006	0.0441833	0.0349	Bacteria	Firmicutes	Negativicutes	Acidaminococcales	Acidaminococcaceae
Prevotellaceae_NK3B31_group	0.000433333	0.000833333	0.0782667	Bacteria	Bacteroidota	Bacteroidia	Bacteroidales	Prevotellaceae
Allobaculum	0.0375333	0.000283333	0.0415167	Bacteria	Firmicutes	Bacilli	Erysipelotrichales	Erysipelotrichaceae
Paenibacillus	0.000166667	0.07815	0.000583333	Bacteria	Firmicutes	Bacilli	Paenibacillales	Paenibacillaceae
Nesterenkonia	0.00245	0.0343833	0.0417	Bacteria	Actinobacteriota	Actinobacteria	Micrococcales	Micrococcaceae
Intestinibacter	0.0544667	0.00175	0.0204	Bacteria	Firmicutes	Clostridia	Peptostreptococcales-Tissierellales	Peptostreptococcaceae
Desulfovibrio	0.0012	0.07425	0.000716667	Bacteria	Desulfobacterota	Desulfovibrionia	Desulfovibrionales	Desulfovibrionaceae
Anaerococcus_vaginalis	0.00238333	0.07315	0.000533333	Bacteria	Firmicutes	Clostridia	Peptostreptococcales-Tissierellales	Anaerococcus
Emticicia	0.0021	0.00846667	0.0646	Bacteria	Bacteroidota	Bacteroidia	Cytophagales	Spirosomaceae
Cutibacterium	0.00931667	0.00631667	0.0587	Bacteria	Actinobacteriota	Actinobacteria	Propionibacteriales	Propionibacteriaceae
Cetobacterium	0.07255	0.000733333	0.000433333	Bacteria	Fusobacteriota	Fusobacteriia	Fusobacteriales	Fusobacteriaceae
Lawsonella	0.0029	0.0661333	0.00361667	Bacteria	Actinobacteriota	Actinobacteria	Corynebacteriales	Corynebacteriaceae
Streptomyces	0.000916667	0.0699333	0.00111667	Bacteria	Actinobacteriota	Actinobacteria	Streptomycetales	Streptomycetaceae
Pedomicrobium	0.00546667	0.0509667	0.0155	Bacteria	Proteobacteria	Alphaproteobacteria	Rhizobiales	Hyphomicrobiaceae
Nocardioides	0.0007	0.0378333	0.0330667	Bacteria	Actinobacteriota	Actinobacteria	Propionibacteriales	Nocardioidaceae
Flavonifractor	0.000616667	0.0690167	0.00188333	Bacteria	Firmicutes	Clostridia	Oscillospirales	Oscillospiraceae
Lysobacter	0.000766667	0.00055	0.0701667	Bacteria	Proteobacteria	Gammaproteobacteria	Xanthomonadales	Xanthomonadaceae
Phenylobacterium	0.00135	0.000133333	0.0683333	Bacteria	Proteobacteria	Alphaproteobacteria	Caulobacterales	Caulobacteraceae
Leptolyngbya_PCC-6306	0.000583333	0.0512	0.0158333	Bacteria	Cyanobacteria	Cyanobacteriia	Leptolyngbyales	Leptolyngbyaceae
Bilophila	0.0462667	0.0176667	0.000283333	Bacteria	Desulfobacterota	Desulfovibrionia	Desulfovibrionales	Desulfovibrionaceae
Eubacterium_xylanophilum_group	0.00155	0.0594167	0.000566667	Bacteria	Firmicutes	Clostridia	Lachnospirales	Lachnospiraceae
Fuerstia	0.0597667	0	0.00015	Bacteria	Planctomycetota	Planctomycetes	Planctomycetales	Rubinisphaeraceae
Novosphingobium	0.000433333	0.00103333	0.0584333	Bacteria	Proteobacteria	Alphaproteobacteria	Sphingomonadales	Sphingomonadaceae
Leuconostoc	0.0592	0.000133333	0.000283333	Bacteria	Firmicutes	Bacilli	Lactobacillales	Leuconostocaceae
Novispirillum	0.000716667	0.0003	0.0582333	Bacteria	Proteobacteria	Alphaproteobacteria	Rhodospirillales	Rhodospirillaceae
Rubritepida	0.00105	0.000833333	0.0553667	Bacteria	Proteobacteria	Alphaproteobacteria	Acetobacterales	Acetobacteraceae
Tuber_borchii_symbiont_b-17BO	0.00125	0.0549	0.00085	Bacteria	Bacteroidota	Bacteroidia	Sphingobacteriales	envOPS_17
Odoribacter	0.0203167	0.0350833	0.00121667	Bacteria	Bacteroidota	Bacteroidia	Bacteroidales	Marinifilaceae
Singulisphaera	0.000966667	0.0552333	0.000266667	Bacteria	Planctomycetota	Planctomycetes	Isosphaerales	Isosphaeraceae
Cherax_quadricarinatus	0.0274667	0.0284833	0.000283333	Bacteria	Proteobacteria	Alphaproteobacteria	Rickettsiales	Candidatus_Hepatincola
BacC-u-018	0.000566667	0	0.0556167	Bacteria	Chloroflexi	Ktedonobacteria	Ktedonobacterales	Ktedonobacteraceae
Bosea	0.00318333	0.0423833	0.0105	Bacteria	Proteobacteria	Alphaproteobacteria	Rhizobiales	Beijerinckiaceae
Lachnoclostridium	0.0202	0.0330667	0.00115	Bacteria	Firmicutes	Clostridia	Lachnospirales	Lachnospiraceae
RB41	0.05275	0.000316667	0.000433333	Bacteria	Acidobacteriota	Blastocatellia	Pyrinomonadales	Pyrinomonadaceae
Ramlibacter	0.000466667	0.00045	0.0525667	Bacteria	Proteobacteria	Gammaproteobacteria	Burkholderiales	Comamonadaceae
Muricauda	0.0506833	0.000416667	0.00015	Bacteria	Bacteroidota	Bacteroidia	Flavobacteriales	Flavobacteriaceae
Pseudonocardia	0.0003	0.0464667	0.0011	Bacteria	Actinobacteriota	Actinobacteria	Pseudonocardiales	Pseudonocardiaceae
Ruminococcus	0.03295	0.00075	0.0135	Bacteria	Firmicutes	Clostridia	Oscillospirales	Ruminococcaceae
Bythopirellula	0.0455833	0.000133333	0.000133333	Bacteria	Planctomycetota	Planctomycetes	Pirellulales	Pirellulaceae
Luteibacter	0.000416667	0.000133333	0.0452833	Bacteria	Proteobacteria	Gammaproteobacteria	Xanthomonadales	Rhodanobacteraceae
Oscillibacter	0	0.0453667	0.000283333	Bacteria	Firmicutes	Clostridia	Oscillospirales	Oscillospiraceae
Prevotellaceae_UCG-004	0.0449333	0.00015	0.000416667	Bacteria	Bacteroidota	Bacteroidia	Bacteroidales	Prevotellaceae
Erysipelotrichaceae_UCG-003	0.0034	0.0412167	0.000416667	Bacteria	Firmicutes	Bacilli	Erysipelotrichales	Erysipelatoclostridiaceae
Tundrisphaera	0.000283333	0.0444167	0.00015	Bacteria	Planctomycetota	Planctomycetes	Isosphaerales	Isosphaeraceae
Vibrionimonas	0.0444167	0.000133333	0	Bacteria	Bacteroidota	Bacteroidia	Chitinophagales	Chitinophagaceae
Devosia	0.000733333	0.00116667	0.0423667	Bacteria	Proteobacteria	Alphaproteobacteria	Rhizobiales	Devosiaceae
Gordonia	0.00446667	0	0.0395667	Bacteria	Actinobacteriota	Actinobacteria	Corynebacteriales	Nocardiaceae
Nitrospira	0.04075	0.00055	0.000133333	Bacteria	Nitrospirota	Nitrospiria	Nitrospirales	Nitrospiraceae
Porphyromonas	0.0003	0.000133333	0.0389667	Bacteria	Bacteroidota	Bacteroidia	Bacteroidales	Porphyromonadaceae
Anaerostipes	0.00126667	0.00153333	0.0358	Bacteria	Firmicutes	Clostridia	Lachnospirales	Lachnospiraceae
Microbacterium	0.00151667	0.00153333	0.0351667	Bacteria	Actinobacteriota	Actinobacteria	Micrococcales	Microbacteriaceae
Synechococcus_CC9902	0.0365167	0.0007	0	Bacteria	Cyanobacteria	Cyanobacteriia	Synechococcales	Cyanobiaceae
Aerococcus	0.03605	0.00045	0	Bacteria	Firmicutes	Bacilli	Lactobacillales	Aerococcaceae
DTU089	0.000583333	0.00015	0.0354167	Bacteria	Firmicutes	Clostridia	Oscillospirales	Ruminococcaceae
Rothia	0.00115	0.000416667	0.034	Bacteria	Actinobacteriota	Actinobacteria	Micrococcales	Micrococcaceae
Succinivibrionaceae_UCG-002	0.000416667	0.000433333	0.0322667	Bacteria	Proteobacteria	Gammaproteobacteria	Aeromonadales	Succinivibrionaceae
Corynebacterium	0.00846667	0.0215333	0.00268333	Bacteria	Actinobacteriota	Actinobacteria	Corynebacteriales	Corynebacteriaceae
Terrisporobacter	0.00326667	0.000283333	0.0281667	Bacteria	Firmicutes	Clostridia	Peptostreptococcales-Tissierellales	Peptostreptococcaceae
Curvibacter	0.000316667	0.000133333	0.02985	Bacteria	Proteobacteria	Gammaproteobacteria	Burkholderiales	Comamonadaceae
Dechloromonas	0.000133333	0.0280333	0.0007	Bacteria	Proteobacteria	Gammaproteobacteria	Burkholderiales	Rhodocyclaceae
Dorea	0.0023	0.0233667	0.0015	Bacteria	Firmicutes	Clostridia	Lachnospirales	Lachnospiraceae
Fructobacillus	0.00015	0.02575	0.000133333	Bacteria	Firmicutes	Bacilli	Lactobacillales	Leuconostocaceae
Blastopirellula	0.0256167	0.000133333	0	Bacteria	Planctomycetota	Planctomycetes	Pirellulales	Pirellulaceae
SM1A02	0.0252833	0.00015	0.000316667	Bacteria	Planctomycetota	Phycisphaerae	Phycisphaerales	Phycisphaeraceae
Rubritalea	0.0251333	0	0	Bacteria	Verrucomicrobiota	Verrucomicrobiae	Verrucomicrobiales	Rubritaleaceae
Rikenellaceae_RC9_gut_group	0.0223667	0.00133333	0.00085	Bacteria	Bacteroidota	Bacteroidia	Bacteroidales	Rikenellaceae
Peptoclostridium	0.00045	0.0220667	0.00176667	Bacteria	Firmicutes	Clostridia	Peptostreptococcales-Tissierellales	Peptostreptococcaceae
B276-D12	0.0235	0.00015	0	Bacteria	Acidobacteriota	Thermoanaerobaculia	Thermoanaerobaculales	Thermoanaerobaculaceae
Nitrospina	0.0231	0	0.000133333	Bacteria	Nitrospinota	Nitrospinia	Nitrospinales	Nitrospinaceae
Rheinheimera	0.000316667	0	0.0228667	Bacteria	Proteobacteria	Gammaproteobacteria	Alteromonadales	Alteromonadaceae
Candidatus_Omnitrophus	0.0222167	0	0.00015	Bacteria	Verrucomicrobiota	Omnitrophia	Omnitrophales	Omnitrophaceae
Fimbriiglobus	0.0216833	0	0	Bacteria	Planctomycetota	Planctomycetes	Gemmatales	Gemmataceae
Bordetella	0.0198167	0	0.000133333	Bacteria	Proteobacteria	Gammaproteobacteria	Burkholderiales	Alcaligenaceae
Candidatus_Solibacter	0	0.0196667	0.00015	Bacteria	Acidobacteriota	Acidobacteriae	Solibacterales	Solibacteraceae
Cm1-21	0.0194167	0	0.00015	Bacteria	Proteobacteria	Gammaproteobacteria	Nitrosococcales	Nitrosococcaceae
Limnobacter	0.0003	0.019	0.00015	Bacteria	Proteobacteria	Gammaproteobacteria	Burkholderiales	Burkholderiaceae
Winogradskyella	0.0191333	0	0	Bacteria	Bacteroidota	Bacteroidia	Flavobacteriales	Flavobacteriaceae
Caulobacter	0.0184333	0.000133333	0.000433333	Bacteria	Proteobacteria	Alphaproteobacteria	Caulobacterales	Caulobacteraceae
Candidatus_Obscuribacter	0	0	0.01805	Bacteria	Cyanobacteria	Vampirivibrionia	Obscuribacterales	Obscuribacteraceae
Unclassified	9.73392	18.1541	7.8076
